# Supplementary material for: Integrating Structural Bioinformatics and Functional Mechanisms of Sesquiterpene Synthases CARS and CADS in Lavandula angustifolia (Lavender)
Source: Int J Mol Sci. 2025 Sep 30;26(19):9568. doi: 10.3390/ijms26199568 (PMC12524728; doi:10.3390/ijms26199568)
Supplement: Supplementary file 1 [file ijms-26-09568-s001.zip]

Archive with 1 entries (1 files):
- ijms-3800034-supplementary.pdf
